# Supplementary material for: Maintaining genetic stability in sweet potato: epigenetic insights into propagation and drought tolerance
Source: Front Plant Sci. 2026 May 5;17:1807723. doi: 10.3389/fpls.2026.1807723 (PMC13184602; doi:10.3389/fpls.2026.1807723)
Supplement: Supplementary file 1 [file Table1.xlsx]

## Sheet: Sheet1
	Supplementary Table 1 List of samples used in the study
	Varieties Drought stress study
	BeD-R	Bellevue-Control
	BeD-W	Bellevue-Drought
	BeD-Y	Bellevue-Intermediate drought
	BoD-R	Bonita-Control
	BoD-W	Bonita-Drought
	BoD-Y	Bonita-Intermediate drought
	MurD-R	Murasaki-29-Control
	MurD-W	Murasaki-29-Drought
	MurD-Y	Murasaki-29-Intermediate drought
	halfsibs stages Tissue culture study (stages)
	BeM1	Bellevue Mersitem initiated nodal culture stage 1
	BeM2	Bellevue Mersitem initiated nodal culture stage 2
	BeM3	Bellevue Mersitem initiated nodal culture stage 3
	BeM4	Bellevue Mersitem initiated nodal culture stage 4
	BeM5	Bellevue Mersitem initiated nodal culture stage 5
	BeMP	Bellevue mother plant
	BeM1	Bellevue Conventional nodal culture stage 1
	BeM2	Bellevue Conventional nodal culture stage 2
	BeM3	Bellevue Conventional nodal culture stage 3
	BeM4	Bellevue Conventional nodal culture stage 4
	BeM5	Bellevue Conventional nodal culture stage 5
	BoM1	Bonita Mersitem initiated nodal culture stage 1
	BoM2	Bonita Mersitem initiated nodal culture stage 2
	BoM3	Bonita Mersitem initiated nodal culture stage 3
	BoM4	Bonita Mersitem initiated nodal culture stage 4
	BoM5	Bonita Mersitem initiated nodal culture stage 5
	BoMP	Bonita mother plant
	BoN1	Bonita Conventional nodal culture stage 1
	BoN2	Bonita Conventional nodal culture stage 2
	BoN3	Bonita Conventional nodal culture stage 3
	BoN4	Bonita Conventional nodal culture stage 4
	BoN5	Bonita Conventional nodal culture stage 5
	MurM1	Murasaki-29 Mersitem initiated nodal culture stage 1
	MurM2	Murasaki-29 Mersitem initiated nodal culture stage 2
	MurM3	Murasaki-29 Mersitem initiated nodal culture stage 3
	MurM4	Murasaki-29 Mersitem initiated nodal culture stage 4
	MurM5	Murasaki-29 Mersitem initiated nodal culture stage 5
	MurMP	Murasaki-29 mother plant
	MurN1	Murasaki-29 Conventional nodal culture stage 1
	MurN2	Murasaki-29 Conventional nodal culture stage 2
	MurN3	Murasaki-29 Conventional nodal culture stage 3
	MurN4	Murasaki-29 Conventional nodal culture stage 4
	MurN5	Murasaki-29 Conventional nodal culture stage 5
	Total samples	42
