# Supplementary material for: Maintaining genetic stability in sweet potato: epigenetic insights into propagation and drought tolerance
Source: Front Plant Sci. 2026 May 5;17:1807723. doi: 10.3389/fpls.2026.1807723 (PMC13184602; doi:10.3389/fpls.2026.1807723)
Supplement: Supplementary file 3 [file Table3.xlsx]

## Sheet: ReadStats
								Supplementary Table 3 Summary of sequencing data quality control for sweetpotato samples before and after filtering.
	Raw read stats										Filtered read stats
No Reps	Total bases	Reads	#GC bases	GC %	#AT bases	AT %	#Ns	Ns %	Q20 %	Q30%	Total bases	Reads	#GC bases	GC %	#AT bases	AT %	#Ns	Ns %	Q20 %	Q30 %	Reads passed %
BeD-R	77290551960	511857960	18507269684	23.9451	58765481230	76.0319	17801046	0.0230313	97.885	94.305	65345486160	487002026	14593599884	22.333	50739852490	77.6486	12033786	0.0184156	98.59	95.59	95.144
BeD-W	60106604886	398056986	14589152359	24.2721	45513001515	75.7205	4451012	0.0074052	97.64	93.77	50136755086	375816542	11223915345	22.3866	38910637817	77.609	2201924	0.00439184	98.515	95.35	94.4127
BeD-Y	59490588004	393977404	14523977767	24.4139	44962180211	75.5786	4430026	0.0074466	97.555	93.54	49734185362	371829346	11269924881	22.6603	38462023939	77.3352	2236542	0.00449699	98.435	95.125	94.3783
BeM1	51332318932	339949132	12724008986	24.7875	38596394605	75.1893	11915341	0.0232122	97.855	94.23	43462918432	323512664	10111522990	23.2647	33343335081	76.7167	8060361	0.0185454	98.57	95.54	95.165
BeM2	52731553788	349215588	13271874736	25.1688	39447536031	74.8082	12143021	0.023028	97.67	93.745	44451588063	331780490	10466268775	23.5453	33977126362	76.4362	8192926	0.0184311	98.44	95.15	95.0074
BeM3	53695360514	355598414	13328767560	24.8229	40353987452	75.1536	12605502	0.023476	97.82	94.19	45202566541	337766614	10457616493	23.135	34736474445	76.8462	8475603	0.0187503	98.585	95.585	94.9854
BeM5	68301003728	452324528	16904283673	24.7497	51381014135	75.2273	15705920	0.0229952	97.745	93.99	57732438206	430063554	13378630273	23.1735	44343218229	76.8082	10589704	0.0183427	98.51	95.37	95.0785
BeMP	61187380742	405214442	14732821284	24.0782	46442731237	75.9025	11828221	0.0193311	97.785	94.1	51583978542	384482030	11596034601	22.4799	39979905658	77.5045	8038283	0.0155829	98.55	95.49	94.8836
BeN1	54995701846	364209946	13398927871	24.3636	41584065483	75.6133	12708492	0.0231082	97.81	94.105	46530278552	346492106	10606918860	22.7957	35914717164	77.1857	8642528	0.018574	98.52	95.4	95.1353
BeN2	54660931826	361992926	13433632692	24.5763	41215794627	75.4027	11504507	0.021047	97.81	94.17	46249408985	344538386	10644711405	23.0159	35596902451	76.9673	7795129	0.0168545	98.555	95.51	95.1782
BeN3	63062341098	417631398	15754451999	24.9823	47293201250	74.9944	14687849	0.023291	97.855	94.255	53299400192	397509168	12470682533	23.3974	40818808590	76.584	9909069	0.0185913	98.585	95.575	95.1818
BeN4	57726208572	382292772	14050630860	24.3401	43662123569	75.6366	13454143	0.0233068	97.795	94.165	48597618087	362920136	11018988938	22.6739	37569560315	77.3074	9068834	0.0186611	98.565	95.555	94.9325
BeN5	52622125598	348490898	12818508124	24.3595	39791912229	75.6182	11705245	0.022244	97.695	93.775	44428526984	330979876	10122960732	22.7848	34297469873	77.197	8096379	0.0182234	98.45	95.155	94.9752
BoD-R	58522657468	387567268	13991956866	23.9086	44517168975	76.0683	13531627	0.023122	97.78	94.08	49349931851	368129000	10981209772	22.2517	38359624222	77.7298	9097857	0.0184354	98.53	95.44	94.9845
BoD-W	60088722862	397938562	14575881053	24.2573	45508432443	75.7354	4409366	0.00733809	97.61	93.67	50199354012	375650086	11252720990	22.4161	38944466129	77.5796	2166893	0.00431658	98.485	95.245	94.399
BoD-Y	56642127930	375113430	13835794490	24.4267	42801960647	75.5656	4372793	0.00772004	97.59	93.575	47338892986	354353512	10730396631	22.6672	36606183498	77.3279	2312857	0.00488574	98.445	95.115	94.4657
BoM1	50550777360	334773360	12402862782	24.5355	38136262317	75.4415	11652261	0.0230506	97.855	94.24	42833306822	318641626	9856663381	23.0117	32968766191	76.9699	7877250	0.0183905	98.565	95.525	95.1813
BoM2	57842188652	383060852	14084089838	24.3492	43744690692	75.6277	13408122	0.0231805	97.7	93.825	48789839454	363792646	11095718974	22.7419	37685053740	77.2396	9066740	0.0185833	98.465	95.21	94.9699
BeM4	56599980206	374834306	13969536534	24.6812	42618878434	75.2984	11565238	0.0204333	97.885	94.34	47803545605	356429342	11029867640	23.0733	36765831793	76.9103	7846172	0.0164134	98.61	95.655	95.0898
BoM4	55385010348	366788148	13458732858	24.3003	41914604357	75.6786	11673133	0.0210763	97.74	93.945	46725820066	348303378	10603014850	22.692	36114905821	77.2911	7899395	0.0169058	98.5	95.32	94.9604
BoM5	54996972662	364218362	13467793001	24.4882	41517550029	75.4906	11629632	0.0211459	97.765	94.05	46384957182	345767538	10601358659	22.8552	35775743121	77.1279	7855402	0.0169352	98.54	95.445	94.9341
BoMP	55046724746	364547846	13207505568	23.9933	41827867680	75.9861	11351498	0.0206216	97.78	94.07	46464453497	345948264	10418996278	22.4236	36037771022	77.5599	7686197	0.0165421	98.535	95.44	94.8979
BoN1	60698531832	401977032	14952494494	24.634	45732215200	75.3432	13822138	0.0227718	97.845	94.235	51239273069	381988536	11820887394	23.07	39409003639	76.9117	9382036	0.0183102	98.57	95.55	95.0275
BoN2	54519488918	361056218	13394907863	24.569	41113058256	75.4098	11522799	0.0211352	97.785	94.05	46001476015	342728432	10548588205	22.931	35445087251	77.0521	7800559	0.0169572	98.53	95.405	94.9238
BoN3	80650468966	534109066	19623871851	24.332	61007933646	75.6449	18663469	0.0231412	97.84	94.185	68156235584	508038710	15491593934	22.7295	52652029275	77.252	12612375	0.0185051	98.56	95.495	95.1189
BoN4	61074815074	404468974	14793811648	24.2224	46266898290	75.7545	14105136	0.0230948	97.755	94.035	51603912937	384313008	11680983014	22.6358	39913418328	77.3457	9511595	0.0184319	98.53	95.415	95.0167
BoN5	55662284098	368624398	13678869697	24.5748	41971696321	75.4042	11718080	0.0210521	97.85	94.27	46909425860	350110032	10768578456	22.9561	36132913663	77.027	7933741	0.0169129	98.595	95.63	94.9774
MurD-R	55172116052	365378252	13244981027	24.0067	41914520446	75.9705	12614579	0.022864	97.765	93.96	46524698290	347243960	10390881015	22.3341	36125290704	77.6476	8526571	0.018327	98.485	95.275	95.0368
MurD-W	61697196002	408590702	15073066516	24.4307	46619720903	75.5621	4408583	0.00714552	97.685	93.79	51620491992	386242138	11681830879	22.6302	39936603149	77.3658	2057964	0.00398672	98.505	95.3	94.5303
MurD-Y	55386803020	366800020	13567648687	24.4962	41815699179	75.4976	3455154	0.00623823	97.495	93.265	46287829221	346104190	10489226562	22.6609	35797372105	77.3365	1230554	0.00265848	98.355	94.835	94.3577
MurM1	64349852564	426157964	16088929069	25.0023	48245884654	74.9744	15038841	0.0233704	97.805	94.125	54422743736	405251908	12764075613	23.4536	41648507581	76.5278	10160542	0.0186697	98.55	95.48	95.0943
MurM2	55271546834	366036734	13557078446	24.5281	41702869015	75.4509	11599373	0.0209862	97.765	94.05	46475238430	347266584	10612376579	22.8345	35855040206	77.1487	7821645	0.0168297	98.545	95.465	94.8721
MurM3	55659422044	368605444	13921550788	25.012	41726403692	74.9674	11467564	0.0206031	97.84	94.225	47112357030	350909494	11059399257	23.4745	36045168289	76.5089	7789484	0.0165338	98.57	95.535	95.1992
MurM4	59261640294	392461194	14222594003	23.9997	45025199406	75.977	13846885	0.0233657	97.855	94.24	50094247726	373236456	11218503070	22.3948	38866379898	77.5865	9364758	0.0186943	98.565	95.54	95.1015
MurM5	77233419902	511479602	19168174123	24.8185	58047534691	75.1586	17711088	0.0229319	97.69	93.855	65185141628	485993580	15115027479	23.1878	50058178172	76.7938	11935977	0.0183109	98.485	95.275	95.0172
MurMP	54899935834	363575734	13159781121	23.9705	41728658462	76.0086	11496251	0.0209404	97.675	93.77	46263188694	344693436	10339848271	22.3501	35915574976	77.6332	7765447	0.0167854	98.44	95.16	94.8065
MurN1	55573670956	368037556	13529689626	24.3455	42031173488	75.6315	12807842	0.0230466	97.805	94.06	47062739024	350168468	10725041449	22.7888	36329038008	77.1928	8659567	0.0184	98.51	95.355	95.1448
MurN2	54543654958	361216258	13523032280	24.793	41008699856	75.1851	11922822	0.0218592	97.735	93.88	46077571881	343271888	10696154644	23.2134	35373337354	76.7691	8079883	0.0175354	98.47	95.23	95.0322
MurN3	61051377458	404313758	15111932542	24.7528	45925388651	75.2242	14056265	0.0230237	97.81	94.085	51594804371	384541702	11952182655	23.1655	39633121337	76.8161	9500379	0.0184134	98.53	95.41	95.1097
MurN4	57584025764	381351164	14253540903	24.7526	43317112848	75.2242	13372013	0.0232217	97.805	94.105	48595280954	362504228	11243481029	23.137	37342768110	76.8444	9031815	0.0185858	98.545	95.46	95.0579
MurN5	54201107532	358947732	13389533970	24.7034	40799758644	75.2748	11814918	0.0217983	97.755	93.97	45815617554	341275898	10593728786	23.1225	35213920222	76.8601	7968546	0.0173926	98.495	95.31	95.0768
BoM3	55865363394	369969294	13625360073	24.3896	42227039215	75.5872	12964106	0.023206	97.8	94.1	47097042779	351468920	10712417703	22.7454	36375923450	77.2361	8701626	0.0184759	98.54	95.455	94.9995
