# Supplementary material for: Maintaining genetic stability in sweet potato: epigenetic insights into propagation and drought tolerance
Source: Front Plant Sci. 2026 May 5;17:1807723. doi: 10.3389/fpls.2026.1807723 (PMC13184602; doi:10.3389/fpls.2026.1807723)
Supplement: Supplementary file 5 [file Table5.xlsx]

## Sheet: Sheet1
						Supplementary Table 5 List of genes that has high differentiation methyalted positon count value for control (R) and Drought (W) for all three varieties (Drought study)
Bellevue (Be); number of gene based on differentially methylated position counts for Control (R) vs. Drought (W)											Bonita (Bo); number of gene based on methylated position counts for Control (R) vs. Drought (W)																Murasaki-29 (Mur); number of genes based on differentially methylated position counts for Control (R) vs. Drought (W)
		GeneID	BeD-R	BeD-W	Diff						GeneID	BoD-R	BoD-W	Diff												GeneID	MurD-R	MurD-W	Diff
		Ibat.Brg_v3.01BG000010	366	256	110						Ibat.Brg_v3.01AG013170.1	0	102	102												Ibat.Brg_v3.01AG002530.1	192	353	161
		Ibat.Brg_v3.01BG007090	227	111	116						Ibat.Brg_v3.01BG000010.1	239	488	249												Ibat.Brg_v3.01AG009130.1	75	214	139
		Ibat.Brg_v3.01BG012550	326	222	104						Ibat.Brg_v3.01BG010710.1	127	231	104												Ibat.Brg_v3.01AG010930.1	0	132	132
		Ibat.Brg_v3.01BG027740	199	33	166						Ibat.Brg_v3.01BG012700.1	23	128	105												Ibat.Brg_v3.01AG012300.1	87	193	106
		Ibat.Brg_v3.01BG041030	190	75	115						Ibat.Brg_v3.01BG041030.1	164	284	120												Ibat.Brg_v3.01AG014020.1	136	276	140
		Ibat.Brg_v3.01BG041100	106	3	103						Ibat.Brg_v3.01BG041050.1	82	218	136												Ibat.Brg_v3.01AG018780.1	126	286	160
		Ibat.Brg_v3.01BG041110	302	83	219						Ibat.Brg_v3.01BG041110.1	301	420	119												Ibat.Brg_v3.01AG026820.1	128	233	105
		Ibat.Brg_v3.01CG010560	299	188	111						Ibat.Brg_v3.01BG041190.1	41	210	169												Ibat.Brg_v3.01BG000010.1	131	18	113
		Ibat.Brg_v3.01CG014650	331	176	155						Ibat.Brg_v3.01CG018440.1	56	198	142												Ibat.Brg_v3.01BG041030.1	359	49	310
		Ibat.Brg_v3.01DG000180	214	69	145						Ibat.Brg_v3.01DG013230.1	48	182	134												Ibat.Brg_v3.01BG041050.1	178	20	158
		Ibat.Brg_v3.01DG000190	237	68	169						Ibat.Brg_v3.01DG016760.1	58	249	191												Ibat.Brg_v3.01BG041060.1	145	0	145
		Ibat.Brg_v3.01E041120.1	227	403	176						Ibat.Brg_v3.01FG007890.1	30	187	157												Ibat.Brg_v3.01BG041110.1	400	54	346
		Ibat.Brg_v3.01FG015210	9	137	128						Ibat.Brg_v3.01FG033270.1	899	701	198												Ibat.Brg_v3.01BG041190.1	166	9	157
		Ibat.Brg_v3.01FG033280	101	0	101						Ibat.Brg_v3.01FG033280.1	1363	860	503												Ibat.Brg_v3.01CG009360.1	68	192	124
		Ibat.Brg_v3.02AG07950.1	19	131	112						Ibat.Brg_v3.01FG033300.1	587	355	232												Ibat.Brg_v3.01CG020990.1	9	118	109
		Ibat.Brg_v3.02BG021510	218	115	103						Ibat.Brg_v3.01FG033370.1	375	216	159												Ibat.Brg_v3.01CG027550.1	46	185	139
		Ibat.Brg_v3.02BG026880	191	41	150						Ibat.Brg_v3.01FG033380.1	1173	611	562												Ibat.Brg_v3.01DG000180.1	123	250	127
		Ibat.Brg_v3.02BG026920	156	53	103						Ibat.Brg_v3.02CG011200.1	24	137	113												Ibat.Brg_v3.01DG000190.1	145	246	101
		Ibat.Brg_v3.02BG028580	236	111	125						Ibat.Brg_v3.02EG018370.1	22	123	101												Ibat.Brg_v3.01DG005410.1	21	121	100
		Ibat.Brg_v3.02BG031420	152	42	110						Ibat.Brg_v3.02EG018730.1	0	120	120												Ibat.Brg_v3.01DG010650.1	143	350	207
		Ibat.Brg_v3.02BG031430	198	81	117						Ibat.Brg_v3.02EG022240.1	9	110	101												Ibat.Brg_v3.01DG015500.1	93	261	168
		Ibat.Brg_v3.02CG010180.1	13	116	103						Ibat.Brg_v3.02EG025890.1	28	145	117												Ibat.Brg_v3.01DG015510.1	140	244	104
		Ibat.Brg_v3.02DG016130.1	131	10	121						Ibat.Brg_v3.02FG020700.1	150	279	129												Ibat.Brg_v3.01DG015740.1	0	135	135
		Ibat.Brg_v3.02EG010290	395	253	142						Ibat.Brg_v3.03AG008640.1	167	60	107												Ibat.Brg_v3.01DG015960.1	145	256	111
		Ibat.Brg_v3.02EG018370	155	50	105						Ibat.Brg_v3.03BG000140.1	0	115	115												Ibat.Brg_v3.01DG016420.1	44	162	118
		Ibat.Brg_v3.02EG023320	145	16	129						Ibat.Brg_v3.03BG011710.1	1	109	108												Ibat.Brg_v3.01DG016750.1	6	164	158
		Ibat.Brg_v3.02FG018930	16	122	106						Ibat.Brg_v3.03DG000850.1	71	256	185												Ibat.Brg_v3.01DG016760.1	102	436	334
		Ibat.Brg_v3.02FG021660	264	138	126						Ibat.Brg_v3.03DG011130.1	16	124	108												Ibat.Brg_v3.01DG016870.1	45	210	165
		Ibat.Brg_v3.02FG021940	145	44	101						Ibat.Brg_v3.03EG020430.1	106	236	130												Ibat.Brg_v3.01DG016940.1	70	212	142
		Ibat.Brg_v3.02FG021990	371	203	168						Ibat.Brg_v3.03EG024850.1	44	169	125												Ibat.Brg_v3.01DG017590.1	0	100	100
		Ibat.Brg_v3.02FG026090	294	418	124						Ibat.Brg_v3.04EG024320.1	206	348	142												Ibat.Brg_v3.01DG017700.1	82	189	107
		Ibat.Brg_v3.02FG027060	159	14	145						Ibat.Brg_v3.04EG025740.1	63	163	100												Ibat.Brg_v3.01DG017740.1	55	166	111
		Ibat.Brg_v3.03AG00030.1	50	369	319						Ibat.Brg_v3.04FG019150.1	98	229	131												Ibat.Brg_v3.01EG041110.1	66	240	174
		Ibat.Brg_v3.03C00880	338	59	279						Ibat.Brg_v3.04FG023570.1	31	155	124												Ibat.Brg_v3.01EG041120.1	177	528	351
		Ibat.Brg_v3.03CG000890	145	0	145						Ibat.Brg_v3.05BG015120.1	160	266	106												Ibat.Brg_v3.01FG007840.1	112	278	166
		Ibat.Brg_v3.03CG000910	183	8	175						Ibat.Brg_v3.05FG009140.1	1	120	119												Ibat.Brg_v3.01FG012390.1	176	17	159
		Ibat.Brg_v3.03CG000920	170	0	170						Ibat.Brg_v3.06AG003880.1	164	310	146												Ibat.Brg_v3.01FG033260.1	241	352	111
		Ibat.Brg_v3.03CG001240	137	27	110						Ibat.Brg_v3.06AG008650.1	29	145	116												Ibat.Brg_v3.01FG033280.1	929	1052	123
		Ibat.Brg_v3.03CG009850	123	273	150						Ibat.Brg_v3.06BG008840.1	15	125	110												Ibat.Brg_v3.01FG033380.1	662	956	294
		Ibat.Brg_v3.03CG012380	250	59	191						Ibat.Brg_v3.06CG000810.1	290	519	229												Ibat.Brg_v3.02BG002190.1	202	371	169
		Ibat.Brg_v3.03CG012970	253	144	109						Ibat.Brg_v3.06CG000840.1	117	286	169												Ibat.Brg_v3.02BG007560.1	36	156	120
		Ibat.Brg_v3.03CG013360	508	310	198						Ibat.Brg_v3.06CG000850.1	69	191	122												Ibat.Brg_v3.02BG013610.1	86	316	230
		Ibat.Brg_v3.03CG014030	295	75	220						Ibat.Brg_v3.06CG000860.1	71	171	100												Ibat.Brg_v3.02BG016990.1	51	167	116
		Ibat.Brg_v3.03CG014590	298	144	154						Ibat.Brg_v3.06CG000870.1	413	933	520												Ibat.Brg_v3.02BG017040.1	33	208	175
		Ibat.Brg_v3.03CG015020	117	0	117						Ibat.Brg_v3.06CG000920.1	351	516	165												Ibat.Brg_v3.02CG025720.1	38	170	132
		Ibat.Brg_v3.03CG015030	116	1	115						Ibat.Brg_v3.06CG014180.1	163	291	128												Ibat.Brg_v3.02CG026330.1	0	108	108
		Ibat.Brg_v3.03CG015080	125	24	101						Ibat.Brg_v3.06EG001580.1	190	82	108												Ibat.Brg_v3.02CG027000.1	6	119	113
		Ibat.Brg_v3.03CG0165800	287	127	160						Ibat.Brg_v3.06FG003940.1	31	134	103												Ibat.Brg_v3.02CG027020.1	22	149	127
		Ibat.Brg_v3.03CG0166500	233	78	155						Ibat.Brg_v3.07AG022020.1	65	167	102												Ibat.Brg_v3.02CG027730.1	37	223	186
		Ibat.Brg_v3.03CG0166600	269	154	115						Ibat.Brg_v3.07CG006970.1	129	230	101												Ibat.Brg_v3.02DG009960.1	220	383	163
		Ibat.Brg_v3.03DG000008400	136	258	122						Ibat.Brg_v3.07DG012280.1	65	186	121												Ibat.Brg_v3.02DG018040.1	71	196	125
		Ibat.Brg_v3.03DG000008600	53	163	110						Ibat.Brg_v3.07DG020800.1	104	222	118												Ibat.Brg_v3.02EG009790.1	247	436	189
		Ibat.Brg_v3.03FG0000000300	123	17	106						Ibat.Brg_v3.07EG015360.1	368	554	186												Ibat.Brg_v3.02EG016840.1	45	145	100
		Ibat.Brg_v3.03FG0000000500	294	166	128						Ibat.Brg_v3.07EG017070.1	321	448	127												Ibat.Brg_v3.02EG018370.1	76	205	129
		Ibat.Brg_v3.03FG0194200	323	135	188						Ibat.Brg_v3.07FG008770.1	248	68	180												Ibat.Brg_v3.02EG018940.1	105	210	105
		Ibat.Brg_v3.04AG000880000	112	6	106						Ibat.Brg_v3.08BG000790.1	267	139	128												Ibat.Brg_v3.02EG019030.1	48	150	102
		Ibat.Brg_v3.04AG0143800	666	459	207						Ibat.Brg_v3.08CG000750.1	0	129	129												Ibat.Brg_v3.02EG022330.1	51	159	108
		Ibat.Brg_v3.04AG0161800	184	83	101						Ibat.Brg_v3.08CG011880.1	313	446	133												Ibat.Brg_v3.02EG023610.1	64	194	130
		Ibat.Brg_v3.04AG0191600	254	131	123						Ibat.Brg_v3.08DG000420.1	125	238	113												Ibat.Brg_v3.02EG023620.1	34	154	120
		Ibat.Brg_v3.04AG0193300	155	45	110						Ibat.Brg_v3.08FG020810.1	57	175	118												Ibat.Brg_v3.02EG023970.1	59	211	152
		Ibat.Brg_v3.04AG0235200	109	7	102						Ibat.Brg_v3.09AG000770.1	6	261	255												Ibat.Brg_v3.02EG024150.1	38	177	139
		Ibat.Brg_v3.04AG0343200	199	302	103						Ibat.Brg_v3.09AG000820.1	8	174	166												Ibat.Brg_v3.02EG024190.1	51	160	109
		Ibat.Brg_v3.04CG0166100.1	33	135	102						Ibat.Brg_v3.09AG015240.1	98	220	122												Ibat.Brg_v3.02FG018870.1	7	119	112
		Ibat.Brg_v3.04DG000001600	1022	306	716						Ibat.Brg_v3.09AG021210.1	17	119	102												Ibat.Brg_v3.02FG019030.1	0	116	116
		Ibat.Brg_v3.04DG000001700	1542	730	812						Ibat.Brg_v3.09AG024020.1	64	165	101												Ibat.Brg_v3.02FG019330.1	68	185	117
		Ibat.Brg_v3.04DG000001800	423	217	206						Ibat.Brg_v3.09DG000490.1	0	102	102												Ibat.Brg_v3.02FG019590.1	44	195	151
		Ibat.Brg_v3.04DG000001900	481	301	180						Ibat.Brg_v3.09DG021250.1	151	310	159												Ibat.Brg_v3.02FG019860.1	5	153	148
		Ibat.Brg_v3.04DG0000020000	524	181	343						Ibat.Brg_v3.09DG032890.1	0	100	100												Ibat.Brg_v3.02FG019950.1	28	148	120
		Ibat.Brg_v3.04DG000002100	416	194	222						Ibat.Brg_v3.09FG021110.1	78	193	115												Ibat.Brg_v3.02FG020120.1	66	189	123
		Ibat.Brg_v3.04DG000002200	1860	717	1143						Ibat.Brg_v3.09FG025680.1	288	392	104												Ibat.Brg_v3.02FG020700.1	48	249	201
		Ibat.Brg_v3.04DG000002300	448	235	213						Ibat.Brg_v3.09FG025950.1	97	206	109												Ibat.Brg_v3.02FG020860.1	39	143	104
		Ibat.Brg_v3.04DG000002500	202	86	116						Ibat.Brg_v3.10AG000340.1	410	277	133												Ibat.Brg_v3.02FG021050.1	5	121	116
		Ibat.Brg_v3.04DG0193400	201	92	109						Ibat.Brg_v3.10AG013930.1	74	191	117												Ibat.Brg_v3.02FG021130.1	14	138	124
		Ibat.Brg_v3.04DG0193800	169	47	122						Ibat.Brg_v3.10BG027320.1	416	732	316												Ibat.Brg_v3.02FG021990.1	292	415	123
		Ibat.Brg_v3.04EG01710000	219	92	127						Ibat.Brg_v3.10DG000650.1	66	281	215												Ibat.Brg_v3.03AG016180.1	22	169	147
		Ibat.Brg_v3.04EG02320000	173	34	139						Ibat.Brg_v3.10DG009970.1	194	94	100												Ibat.Brg_v3.03AG017120.1	223	334	111
		Ibat.Brg_v3.04EG0246400	180	36	144						Ibat.Brg_v3.11AG014610.1	13	117	104												Ibat.Brg_v3.03AG017640.1	162	295	133
		Ibat.Brg_v3.04EG024830	146	31	115						Ibat.Brg_v3.11AG024050.1	852	965	113												Ibat.Brg_v3.03AG023350.1	43	145	102
		Ibat.Brg_v3.04EG0400150	378	274	104						Ibat.Brg_v3.11BG022000.1	399	223	176												Ibat.Brg_v3.03AG037420.1	24	209	185
		Ibat.Brg_v3.04FG022290.1	20	120	100						Ibat.Brg_v3.11CG025510.1	211	340	129												Ibat.Brg_v3.03AG037440.1	61	217	156
		Ibat.Brg_v3.04FG025920.1	14	117	103						Ibat.Brg_v3.11CG027470.1	52	152	100												Ibat.Brg_v3.03AG037450.1	1	118	117
		Ibat.Brg_v3.05BG029590.1	219	354	135						Ibat.Brg_v3.11EG001270.1	654	882	228												Ibat.Brg_v3.03AG037480.1	58	268	210
		Ibat.Brg_v3.05DG004960.1	0	119	119						Ibat.Brg_v3.11EG004620.1	134	21	113												Ibat.Brg_v3.03BG031320.1	194	341	147
		Ibat.Brg_v3.05DG23780.1	131	234	103						Ibat.Brg_v3.11EG014940.1	255	76	179												Ibat.Brg_v3.03CG000780.1	122	338	216
		Ibat.Brg_v3.05EG0060080.1	136	3	133						Ibat.Brg_v3.11EG016670.1	185	75	110												Ibat.Brg_v3.03CG000810.1	91	228	137
		Ibat.Brg_v3.05FG00038500	110	2	108						Ibat.Brg_v3.11EG016730.1	194	73	121												Ibat.Brg_v3.03CG000840.1	74	193	119
		Ibat.Brg_v3.05FG00073200	139	32	107						Ibat.Brg_v3.11EG016930.1	160	38	122												Ibat.Brg_v3.03CG000880.1	502	807	305
		Ibat.Brg_v3.05FG0139100	106	0	106						Ibat.Brg_v3.11FG001420.1	78	225	147												Ibat.Brg_v3.03CG000890.1	117	376	259
		Ibat.Brg_v3.05FG0152100	156	27	129						Ibat.Brg_v3.12CG031900.1	7	132	125												Ibat.Brg_v3.03CG000900.1	99	322	223
		Ibat.Brg_v3.06AG000005200	122	21	101						Ibat.Brg_v3.12EG011990.1	14	114	100												Ibat.Brg_v3.03CG000910.1	174	383	209
		Ibat.Brg_v3.06AG00038800	497	343	154						Ibat.Brg_v3.12FG011120.1	73	210	137												Ibat.Brg_v3.03CG000930.1	89	218	129
		Ibat.Brg_v3.06AG00069400	127	21	106						Ibat.Brg_v3.13AG000560.1	822	1193	371												Ibat.Brg_v3.03CG000940.1	202	517	315
		Ibat.Brg_v3.06AG01009500	212	102	110						Ibat.Brg_v3.13AG005330.1	46	155	109												Ibat.Brg_v3.03CG001020.1	177	287	110
		Ibat.Brg_v3.06BG200700.1	167	42	125						Ibat.Brg_v3.13AG006740.1	1	111	110												Ibat.Brg_v3.03CG001240.1	287	426	139
		Ibat.Brg_v3.06CG000008100	636	862	226						Ibat.Brg_v3.13AG007110.1	85	205	120												Ibat.Brg_v3.03CG008490.1	102	273	171
		Ibat.Brg_v3.06CG000008400	425	624	199						Ibat.Brg_v3.13AG007340.1	3	142	139												Ibat.Brg_v3.03CG009850.1	81	274	193
		Ibat.Brg_v3.06CG000008700	1306	1456	150						Ibat.Brg_v3.13AG023150.1	4	202	198												Ibat.Brg_v3.03CG012380.1	105	220	115
		Ibat.Brg_v3.06CG00073600	64	164	100						Ibat.Brg_v3.13BG004840.1	2	141	139												Ibat.Brg_v3.03CG013020.1	0	121	121
		Ibat.Brg_v3.06EG00015800	256	114	142						Ibat.Brg_v3.13CG012440.1	11	156	145												Ibat.Brg_v3.03CG013070.1	73	181	108
		Ibat.Brg_v3.06EG0185800	514	356	158						Ibat.Brg_v3.13FG004500.1	189	52	137												Ibat.Brg_v3.03CG013360.1	424	599	175
		Ibat.Brg_v3.06FG00038800	140	39	101						Ibat.Brg_v3.13FG018750.1	168	36	132												Ibat.Brg_v3.03CG013890.1	169	274	105
		Ibat.Brg_v3.06FG000390000	127	9	118						Ibat.Brg_v3.13FG019750.1	228	40	188												Ibat.Brg_v3.03CG013960.1	15	148	133
		Ibat.Brg_v3.06FG00039400	158	37	121						Ibat.Brg_v3.14AG010880.1	268	381	113												Ibat.Brg_v3.03CG014020.1	95	220	125
		Ibat.Brg_v3.06FG0179300	114	232	118						Ibat.Brg_v3.14AG012240.1	123	251	128												Ibat.Brg_v3.03CG014030.1	166	325	159
		Ibat.Brg_v3.07AG0132200	190	48	142						Ibat.Brg_v3.14AG012250.1	73	227	154												Ibat.Brg_v3.03CG014590.1	208	367	159
		Ibat.Brg_v3.07AG02200200	238	119	119						Ibat.Brg_v3.14AG015910.1	144	309	165												Ibat.Brg_v3.03CG015030.1	66	182	116
		Ibat.Brg_v3.07AG0235400	360	127	233						Ibat.Brg_v3.14DG000800.1	517	106	411												Ibat.Brg_v3.03CG015660.1	61	220	159
		Ibat.Brg_v3.07AG0235700	231	91	140						Ibat.Brg_v3.14EG006840.1	191	59	132												Ibat.Brg_v3.03CG015690.1	54	161	107
		Ibat.Brg_v3.007BG200890.1	153	33	120						Ibat.Brg_v3.14EG011780.1	154	47	107												Ibat.Brg_v3.03CG016280.1	15	116	101
		Ibat.Brg_v3.07CG00044100	148	38	110						Ibat.Brg_v3.14EG012590.1	120	12	108												Ibat.Brg_v3.03CG016420.1	2	102	100
		Ibat.Brg_v3.07CG00071900	105	4	101						Ibat.Brg_v3.14EG014970.1	296	180	116												Ibat.Brg_v3.03CG016580.1	227	382	155
		Ibat.Brg_v3.07CG0177700	221	340	119						Ibat.Brg_v3.14EG024190.1	138	37	101												Ibat.Brg_v3.03CG016650.1	106	246	140
		Ibat.Brg_v3.07DG021290.1	9	131	122						Ibat.Brg_v3.14EG024580.1	353	184	169												Ibat.Brg_v3.03CG016660.1	111	362	251
		Ibat.Brg_v3.07EG02100500	130	0	130						Ibat.Brg_v3.14EG024640.1	307	205	102												Ibat.Brg_v3.03CG017500.1	57	170	113
		Ibat.Brg_v3.07EG02100700	148	12	136						Ibat.Brg_v3.14EG024650.1	773	302	471												Ibat.Brg_v3.03CG018410.1	73	173	100
		Ibat.Brg_v3.08BG000007600	251	131	120						Ibat.Brg_v3.14EG024660.1	1146	623	523												Ibat.Brg_v3.03CG019720.1	39	143	104
		Ibat.Brg_v3.08BG00075400	92	306	214						Ibat.Brg_v3.15BG026120.1	299	130	169												Ibat.Brg_v3.03CG024030.1	32	224	192
		Ibat.Brg_v3.08BG0126500	17	120	103						Ibat.Brg_v3.15DG000320.1	767	290	477												Ibat.Brg_v3.03DG000840.1	508	847	339
		Ibat.Brg_v3.08CG000007500	396	219	177						Ibat.Brg_v3.15DG000330.1	400	62	338												Ibat.Brg_v3.03DG000850.1	358	630	272
		Ibat.Brg_v3.08CG00012600	245	114	131						Ibat.Brg_v3.15DG000340.1	306	113	193												Ibat.Brg_v3.03DG011130.1	138	242	104
		Ibat.Brg_v3.08CG00023200	120	15	105						Ibat.Brg_v3.15DG011370.1	333	204	129												Ibat.Brg_v3.03EG001480.1	24	141	117
		Ibat.Brg_v3.08CG00029800	169	52	117						Ibat.Brg_v3.15EG026210.1	379	699	320												Ibat.Brg_v3.03EG020430.1	142	276	134
		Ibat.Brg_v3.08CG000300700	131	25	106						Ibat.Brg_v3.15EG026220.1	107	216	109												Ibat.Brg_v3.03FG000050.1	51	217	166
		Ibat.Brg_v3.08CG00069500	286	166	120						Ibat.Brg_v3.15FG000450.1	686	1294	608												Ibat.Brg_v3.03FG000060.1	18	171	153
		Ibat.Brg_v3.08CG0118800	503	343	160						Ibat.Brg_v3.15FG000460.1	163	418	255												Ibat.Brg_v3.03FG011490.1	83	254	171
		Ibat.Brg_v3.08CG0128600	222	109	113						Ibat.Brg_v3.15FG000500.1	309	500	191												Ibat.Brg_v3.03FG015530.1	2	119	117
		Ibat.Brg_v3.08DG159700.1	106	2	104						Ibat.Brg_v3.15FG000520.1	505	869	364												Ibat.Brg_v3.03FG017240.1	0	103	103
		Ibat.Brg_v3.08EG000004600	2273	2023	250						Ibat.Brg_v3.15FG015910.1	113	221	108												Ibat.Brg_v3.03FG018500.1	33	152	119
		Ibat.Brg_v3.08EG000009300	1327	1492	165						Ibat.Brg_v3.15FG021270.1	89	243	154												Ibat.Brg_v3.03FG019420.1	59	180	121
		Ibat.Brg_v3.08EG0134800	256	28	228						Ibat.Brg_v3.S020630.1	490	669	179												Ibat.Brg_v3.03FG021860.1	0	101	101
		Ibat.Brg_v3.08EG0134900	273	59	214																					Ibat.Brg_v3.04AG001130.1	36	192	156
		Ibat.Brg_v3.08EG0157200	146	266	120																					Ibat.Brg_v3.04AG003240.1	53	164	111
		Ibat.Brg_v3.08EG0167600	139	29	110																					Ibat.Brg_v3.04AG005840.1	40	140	100
		Ibat.Brg_v3.08EG0187700	127	0	127																					Ibat.Brg_v3.04AG023520.1	122	229	107
		Ibat.Brg_v3.08EG0189100	216	4	212																					Ibat.Brg_v3.04AG034110.1	49	159	110
		Ibat.Brg_v3.08EG0191400	176	3	173																					Ibat.Brg_v3.04BG030810.1	8	141	133
		Ibat.Brg_v3.08EG0191500	145	34	111																					Ibat.Brg_v3.04DG019340.1	13	118	105
		Ibat.Brg_v3.08FG00033400	25	131	106																					Ibat.Brg_v3.04DG027420.1	171	275	104
		Ibat.Brg_v3.08FG02008100	85	205	120																					Ibat.Brg_v3.04EG001050.1	285	403	118
		Ibat.Brg_v3.09AG24550.1	205	56	149																					Ibat.Brg_v3.04EG009570.1	474	692	218
		Ibat.Brg_v3.09AG300450.1	201	75	126																					Ibat.Brg_v3.04EG009600.1	0	109	109
		Ibat.Brg_v3.09BG0188200	125	19	106																					Ibat.Brg_v3.04EG012300.1	12	127	115
		Ibat.Brg_v3.09BG02006800	131	0	131																					Ibat.Brg_v3.04EG019750.1	74	193	119
		Ibat.Brg_v3.09BG02006900	102	0	102																					Ibat.Brg_v3.04EG026080.1	169	296	127
		Ibat.Brg_v3.09CG0155300	91	193	102																					Ibat.Brg_v3.04EG040150.1	233	370	137
		Ibat.Brg_v3.09CG0157100	0	100	100																					Ibat.Brg_v3.04FG017510.1	185	325	140
		Ibat.Brg_v3.09CG0191500	59	175	116																					Ibat.Brg_v3.04FG017880.1	95	222	127
		Ibat.Brg_v3.09CG0228800	11	147	136																					Ibat.Brg_v3.04FG018490.1	28	145	117
		Ibat.Brg_v3.09CG0254600	272	388	116																					Ibat.Brg_v3.04FG019150.1	81	252	171
		Ibat.Brg_v3.09DG000490.1	143	21	122																					Ibat.Brg_v3.04FG019800.1	138	317	179
		Ibat.Brg_v3.9E01700	333	577	244																					Ibat.Brg_v3.04FG022220.1	9	116	107
		Ibat.Brg_v3.9E01800	220	431	211																					Ibat.Brg_v3.04FG022260.1	42	161	119
		Ibat.Brg_v3.09EG01910000	111	10	101																					Ibat.Brg_v3.04FG022660.1	17	120	103
		Ibat.Brg_v3.09EG0199800	199	11	188																					Ibat.Brg_v3.04FG022840.1	16	121	105
		Ibat.Brg_v3.09EG0199900	126	9	117																					Ibat.Brg_v3.04FG023390.1	77	179	102
		Ibat.Brg_v3.09EG0223200	132	25	107																					Ibat.Brg_v3.04FG023630.1	170	304	134
		Ibat.Brg_v3.009F256800	97	222	125																					Ibat.Brg_v3.05AG027320.1	164	502	338
		Ibat.Brg_v3.10AG00049700	159	48	111																					Ibat.Brg_v3.05AG027340.1	117	309	192
		Ibat.Brg_v3.10AG01009700	2	111	109																					Ibat.Brg_v3.05AG027350.1	70	208	138
		Ibat.Brg_v3.10AG0157100	207	92	115																					Ibat.Brg_v3.05AG027360.1	71	292	221
		Ibat.Brg_v3.10BG000002400	153	41	112																					Ibat.Brg_v3.05AG027380.1	88	399	311
		Ibat.Brg_v3.10BG01740000	156	51	105																					Ibat.Brg_v3.05AG027390.1	21	137	116
		Ibat.Brg_v3.10BG0273200	561	431	130																					Ibat.Brg_v3.05AG027400.1	28	157	129
		Ibat.Brg_v3.10CG00037300	100	0	100																					Ibat.Brg_v3.05BG007460.1	98	225	127
		Ibat.Brg_v3.10CG00037400	102	0	102																					Ibat.Brg_v3.05BG007900.1	195	447	252
		Ibat.Brg_v3.10DG00074700	133	30	103																					Ibat.Brg_v3.05BG008080.1	33	135	102
		Ibat.Brg_v3.10DG00075400	124	19	105																					Ibat.Brg_v3.05BG015120.1	142	320	178
		Ibat.Brg_v3.10DG01390000	143	38	105																					Ibat.Brg_v3.05BG028900.1	69	176	107
		Ibat.Brg_v3.10EG24230.1	169	26	143																					Ibat.Brg_v3.05DG014090.1	5	127	122
		Ibat.Brg_v3.10FG001340.1	268	164	104																					Ibat.Brg_v3.05DG020460.1	115	258	143
		Ibat.Brg_v3.11B0068700	135	236	101																					Ibat.Brg_v3.05FG003920.1	182	320	138
		Ibat.Brg_v3.11BG0148500	196	37	159																					Ibat.Brg_v3.05FG006890.1	121	254	133
		Ibat.Brg_v3.11BG01600100	496	153	343																					Ibat.Brg_v3.05FG009280.1	110	218	108
		Ibat.Brg_v3.11BG0169200	119	14	105																					Ibat.Brg_v3.05FG009530.1	51	180	129
		Ibat.Brg_v3.11BG0199500	149	19	130																					Ibat.Brg_v3.05FG015170.1	83	202	119
		Ibat.Brg_v3.11BG022000000	314	177	137																					Ibat.Brg_v3.05FG015190.1	150	343	193
		Ibat.Brg_v3.11CG0193600	33	162	129																					Ibat.Brg_v3.05FG015200.1	123	233	110
		Ibat.Brg_v3.11CG0274600	325	216	109																					Ibat.Brg_v3.05FG015210.1	156	279	123
		Ibat.Brg_v3.11CG0275100	171	61	110																					Ibat.Brg_v3.05FG017930.1	39	160	121
		Ibat.Brg_v3.11DG135900	228	37	191																					Ibat.Brg_v3.06AG006200.1	57	161	104
		Ibat.Brg_v3.11DG136000.1	144	17	127																					Ibat.Brg_v3.06AG006940.1	23	146	123
		Ibat.Brg_v3.11EG00012700	302	192	110																					Ibat.Brg_v3.06AG019050.1	49	165	116
		Ibat.Brg_v3.11EG00096500	105	2	103																					Ibat.Brg_v3.06AG022810.1	15	130	115
		Ibat.Brg_v3.11EG01004700	105	0	105																					Ibat.Brg_v3.06AG023130.1	14	119	105
		Ibat.Brg_v3.11EG0118300	116	13	103																					Ibat.Brg_v3.06AG028490.1	214	551	337
		Ibat.Brg_v3.11EG012000000	168	5	163																					Ibat.Brg_v3.06AG028520.1	261	712	451
		Ibat.Brg_v3.11EG0121900	152	18	134																					Ibat.Brg_v3.06AG028530.1	189	531	342
		Ibat.Brg_v3.11EG0125400	264	102	162																					Ibat.Brg_v3.06BG002050.1	17	122	105
		Ibat.Brg_v3.11EG01300700	120	18	102																					Ibat.Brg_v3.06BG005700.1	127	11	116
		Ibat.Brg_v3.11EG01340000	192	36	156																					Ibat.Brg_v3.06BG008730.1	118	15	103
		Ibat.Brg_v3.11EG0134600	166	14	152																					Ibat.Brg_v3.06CG001910.1	55	213	158
		Ibat.Brg_v3.11EG0143100	102	0	102																					Ibat.Brg_v3.06CG014180.1	48	213	165
		Ibat.Brg_v3.11EG0149400	257	99	158																					Ibat.Brg_v3.06DG003510.1	159	272	113
		Ibat.Brg_v3.11EG0165300	131	19	112																					Ibat.Brg_v3.06DG005100.1	38	147	109
		Ibat.Brg_v3.11EG0167300	219	37	182																					Ibat.Brg_v3.06DG005120.1	4	104	100
		Ibat.Brg_v3.11EG0169800	135	17	118																					Ibat.Brg_v3.06DG006250.1	54	179	125
		Ibat.Brg_v3.11EG01700400	129	27	102																					Ibat.Brg_v3.06DG006420.1	20	120	100
		Ibat.Brg_v3.11FG00540.1	151	48	103																					Ibat.Brg_v3.06DG006500.1	26	138	112
		Ibat.Brg_v3.12AG0149400	17	138	121																					Ibat.Brg_v3.06DG006580.1	31	131	100
		Ibat.Brg_v3.12AG01500700	15	139	124																					Ibat.Brg_v3.06DG006720.1	35	147	112
		Ibat.Brg_v3.12AG0152300	78	187	109																					Ibat.Brg_v3.06DG006810.1	42	146	104
		Ibat.Brg_v3.12AG0177200	40	169	129																					Ibat.Brg_v3.06DG007000.1	26	141	115
		Ibat.Brg_v3.12AG0178300	12	204	192																					Ibat.Brg_v3.06DG007420.1	9	132	123
		Ibat.Brg_v3.12AG0182300	0	101	101																					Ibat.Brg_v3.06DG008110.1	75	188	113
		Ibat.Brg_v3.12AG02008300	35	276	241																					Ibat.Brg_v3.06DG008300.1	111	305	194
		Ibat.Brg_v3.12CG00016300	35	139	104																					Ibat.Brg_v3.06DG008990.1	19	146	127
		Ibat.Brg_v3.12CG00086600	315	215	100																					Ibat.Brg_v3.06DG009130.1	6	134	128
		Ibat.Brg_v3.12CG0231200	396	1115	719																					Ibat.Brg_v3.06DG013130.1	72	247	175
		Ibat.Brg_v3.12CG0231300	482	781	299																					Ibat.Brg_v3.06DG013930.1	91	206	115
		Ibat.Brg_v3.12CG03003500	16	140	124																					Ibat.Brg_v3.06EG018580.1	13	119	106
		Ibat.Brg_v3.12EG00096900	337	225	112																					Ibat.Brg_v3.06FG002730.1	21	135	114
		Ibat.Brg_v3.12EG01005600	114	11	103																					Ibat.Brg_v3.07AG007990.1	3	120	117
		Ibat.Brg_v3.12EG01200100	44	145	101																					Ibat.Brg_v3.07AG009750.1	117	352	235
		Ibat.Brg_v3.12EG0184100	229	75	154																					Ibat.Brg_v3.07AG009800.1	15	184	169
		Ibat.Brg_v3.12EG0258300	423	322	101																					Ibat.Brg_v3.07AG013220.1	81	237	156
		Ibat.Brg_v3.12FG00099400	680	217	463																					Ibat.Brg_v3.07AG018790.1	35	154	119
		Ibat.Brg_v3.12FG010080000	275	116	159																					Ibat.Brg_v3.07BG020310.1	50	163	113
		Ibat.Brg_v3.12FG0111200	175	0	175																					Ibat.Brg_v3.07BG020890.1	6	108	102
		Ibat.Brg_v3.12FG01120000	103	0	103																					Ibat.Brg_v3.07BG022290.1	16	126	110
		Ibat.Brg_v3.12FG0127200	152	25	127																					Ibat.Brg_v3.07BG023070.1	79	593	514
		Ibat.Brg_v3.12FG0147900	132	21	111																					Ibat.Brg_v3.07CG002150.1	65	200	135
		Ibat.Brg_v3.12FG0151400	107	4	103																					Ibat.Brg_v3.07CG004410.1	60	282	222
		Ibat.Brg_v3.12FG0167700	107	0	107																					Ibat.Brg_v3.07CG006970.1	90	233	143
		Ibat.Brg_v3.13AG0000460.1	329	211	118																					Ibat.Brg_v3.07CG009380.1	41	157	116
		Ibat.Brg_v3.13AG000005600	665	150	515																					Ibat.Brg_v3.07DG001530.1	62	203	141
		Ibat.Brg_v3.13AG0127500	231	84	147																					Ibat.Brg_v3.07DG024050.1	45	186	141
		Ibat.Brg_v3.13AG143800.1	228	77	151																					Ibat.Brg_v3.07DG024120.1	92	257	165
		Ibat.Brg_v3.13CG00064500	172	56	116																					Ibat.Brg_v3.07EG000150.1	93	205	112
		Ibat.Brg_v3.13CG00072800	141	17	124																					Ibat.Brg_v3.07EG000180.1	53	170	117
		Ibat.Brg_v3.13CG00086900	158	11	147																					Ibat.Brg_v3.07EG000270.1	150	308	158
		Ibat.Brg_v3.13CG00087100	206	74	132																					Ibat.Brg_v3.07EG014520.1	50	151	101
		Ibat.Brg_v3.13CG01200100	320	105	215																					Ibat.Brg_v3.07EG015390.1	26	150	124
		Ibat.Brg_v3.13CG01200200	374	113	261																					Ibat.Brg_v3.07EG016860.1	47	174	127
		Ibat.Brg_v3.13CG0253700	159	54	105																					Ibat.Brg_v3.07EG017140.1	249	394	145
		Ibat.Brg_v3.13DG0063400	225	81	144																					Ibat.Brg_v3.07EG017950.1	15	127	112
		Ibat.Brg_v3.13DG192600	117	16	101																					Ibat.Brg_v3.07EG018280.1	93	240	147
		Ibat.Brg_v3.14AG0072500	18	139	121																					Ibat.Brg_v3.07EG019780.1	70	194	124
		Ibat.Brg_v3.14AG145300	205	90	115																					Ibat.Brg_v3.07EG020420.1	182	307	125
		Ibat.Brg_v3.14CG006900	4	119	115																					Ibat.Brg_v3.07EG021050.1	210	347	137
		Ibat.Brg_v3.14EG0149700	417	285	132																					Ibat.Brg_v3.07EG022750.1	121	226	105
		Ibat.Brg_v3.14EG0245400	248	114	134																					Ibat.Brg_v3.07FG024090.1	11	119	108
		Ibat.Brg_v3.14EG0245800	433	301	132																					Ibat.Brg_v3.08AG007510.1	256	356	100
		Ibat.Brg_v3.14EG0246400	453	287	166																					Ibat.Brg_v3.08AG009920.1	36	202	166
		Ibat.Brg_v3.14EG0246500	912	627	285																					Ibat.Brg_v3.08AG011090.1	6	250	244
		Ibat.Brg_v3.14EG0246600	1725	1126	599																					Ibat.Brg_v3.08AG011310.1	28	131	103
		Ibat.Brg_v3.14FG020000.1	102	210	108																					Ibat.Brg_v3.08BG006820.1	119	290	171
		Ibat.Brg_v3.15AG116100	147	31	116																					Ibat.Brg_v3.08CG000740.1	21	136	115
		Ibat.Brg_v3.15AG133400	10	139	129																					Ibat.Brg_v3.08CG000750.1	538	1002	464
		Ibat.Brg_v3.15BG2100400	160	290	130																					Ibat.Brg_v3.08CG000800.1	31	152	121
		Ibat.Brg_v3.15CG182800	113	13	100																					Ibat.Brg_v3.08CG001250.1	24	209	185
		Ibat.Brg_v3.15DG003200	614	296	318																					Ibat.Brg_v3.08CG001260.1	15	439	424
		Ibat.Brg_v3.15DG003300	540	249	291																					Ibat.Brg_v3.08CG001270.1	3	194	191
		Ibat.Brg_v3.15DG0003400	391	109	282																					Ibat.Brg_v3.08CG002230.1	6	106	100
		Ibat.Brg_v3.15DG0197600	48	152	104																					Ibat.Brg_v3.08CG002320.1	5	121	116
		Ibat.Brg_v3.15EG0262100	384	51	333																					Ibat.Brg_v3.08CG011880.1	366	490	124
		Ibat.Brg_v3.15EG0262200	139	2	137																					Ibat.Brg_v3.08DG000370.1	44	225	181
		Ibat.Brg_v3.15FG0136300	297	118	179																					Ibat.Brg_v3.08DG000420.1	222	432	210
		Ibat.Brg_v3.15FG02003600	211	100	111																					Ibat.Brg_v3.08EG004570.1	29	158	129
		Ibat.Brg_v3.15FG0212700	167	49	118																					Ibat.Brg_v3.08EG004600.1	73	181	108
		Ibat.Brg_v3.15FG0237400	153	32	121																					Ibat.Brg_v3.08EG008250.1	22	144	122
		Ibat.Brg_v3.S00021000	344	169	175																					Ibat.Brg_v3.08EG008840.1	52	237	185
		Ibat.Brg_v3.S00055900	144	29	115																					Ibat.Brg_v3.08EG008940.1	22	216	194
		Ibat.Brg_v3.S0138200	301	132	169																					Ibat.Brg_v3.08EG016760.1	56	189	133
		Ibat.Brg_v3.S0138800	201	85	116																					Ibat.Brg_v3.08EG018540.1	67	189	122
		Ibat.Brg_v3.S0139100	126	23	103																					Ibat.Brg_v3.08EG018720.1	68	220	152
																										Ibat.Brg_v3.08EG018770.1	131	253	122
																										Ibat.Brg_v3.08EG018910.1	285	743	458
																										Ibat.Brg_v3.08EG018930.1	28	248	220
																										Ibat.Brg_v3.08EG019020.1	55	253	198
																										Ibat.Brg_v3.08EG019140.1	168	457	289
																										Ibat.Brg_v3.08FG009900.1	23	123	100
																										Ibat.Brg_v3.08FG010650.1	84	325	241
																										Ibat.Brg_v3.08FG014110.1	30	155	125
																										Ibat.Brg_v3.08FG020810.1	49	171	122
																										Ibat.Brg_v3.08FG020950.1	111	235	124
																										Ibat.Brg_v3.08FG021170.1	298	411	113
																										Ibat.Brg_v3.09AG009990.1	22	127	105
																										Ibat.Brg_v3.09AG020630.1	50	162	112
																										Ibat.Brg_v3.09AG020830.1	42	170	128
																										Ibat.Brg_v3.09AG020840.1	207	339	132
																										Ibat.Brg_v3.09AG020870.1	284	444	160
																										Ibat.Brg_v3.09AG021210.1	16	165	149
																										Ibat.Brg_v3.09AG021560.1	46	166	120
																										Ibat.Brg_v3.09AG022530.1	38	155	117
																										Ibat.Brg_v3.09AG022590.1	42	170	128
																										Ibat.Brg_v3.09AG022680.1	53	179	126
																										Ibat.Brg_v3.09AG023500.1	80	201	121
																										Ibat.Brg_v3.09AG023600.1	50	157	107
																										Ibat.Brg_v3.09AG023860.1	1	120	119
																										Ibat.Brg_v3.09AG023930.1	19	128	109
																										Ibat.Brg_v3.09AG023950.1	140	286	146
																										Ibat.Brg_v3.09AG023980.1	77	219	142
																										Ibat.Brg_v3.09AG024020.1	19	158	139
																										Ibat.Brg_v3.09AG024040.1	9	142	133
																										Ibat.Brg_v3.09AG024080.1	52	176	124
																										Ibat.Brg_v3.09AG029770.1	77	245	168
																										Ibat.Brg_v3.09AG030410.1	125	319	194
																										Ibat.Brg_v3.09AG030420.1	114	258	144
																										Ibat.Brg_v3.09AG030430.1	129	310	181
																										Ibat.Brg_v3.09AG030440.1	126	323	197
																										Ibat.Brg_v3.09AG030450.1	133	359	226
																										Ibat.Brg_v3.09AG030470.1	156	281	125
																										Ibat.Brg_v3.09AG030910.1	58	172	114
																										Ibat.Brg_v3.09BG008830.1	13	113	100
																										Ibat.Brg_v3.09BG017230.1	34	134	100
																										Ibat.Brg_v3.09BG028420.1	0	106	106
																										Ibat.Brg_v3.09BG028890.1	16	119	103
																										Ibat.Brg_v3.09CG000800.1	69	180	111
																										Ibat.Brg_v3.09CG002360.1	25	190	165
																										Ibat.Brg_v3.09CG002610.1	19	137	118
																										Ibat.Brg_v3.09CG002720.1	0	117	117
																										Ibat.Brg_v3.09CG002980.1	21	168	147
																										Ibat.Brg_v3.09CG015530.1	100	206	106
																										Ibat.Brg_v3.09CG017550.1	14	121	107
																										Ibat.Brg_v3.09CG017560.1	170	295	125
																										Ibat.Brg_v3.09CG022840.1	33	139	106
																										Ibat.Brg_v3.09CG025460.1	199	315	116
																										Ibat.Brg_v3.09CG026250.1	84	220	136
																										Ibat.Brg_v3.09CG029430.1	67	171	104
																										Ibat.Brg_v3.09CG029540.1	30	140	110
																										Ibat.Brg_v3.09CG029560.1	41	150	109
																										Ibat.Brg_v3.09CG030280.1	321	441	120
																										Ibat.Brg_v3.09DG000480.1	0	172	172
																										Ibat.Brg_v3.09DG000490.1	120	1523	1403
																										Ibat.Brg_v3.09DG000500.1	0	216	216
																										Ibat.Brg_v3.09DG005230.1	5	105	100
																										Ibat.Brg_v3.09DG026710.1	4	130	126
																										Ibat.Brg_v3.09DG032870.1	15	305	290
																										Ibat.Brg_v3.09DG032880.1	3	165	162
																										Ibat.Brg_v3.09DG032890.1	104	960	856
																										Ibat.Brg_v3.09EG000170.1	49	244	195
																										Ibat.Brg_v3.09FG000770.1	168	287	119
																										Ibat.Brg_v3.10AG000340.1	125	236	111
																										Ibat.Brg_v3.10AG013930.1	106	264	158
																										Ibat.Brg_v3.10AG014010.1	0	196	196
																										Ibat.Brg_v3.10AG014350.1	14	130	116
																										Ibat.Brg_v3.10AG014410.1	0	103	103
																										Ibat.Brg_v3.10BG027320.1	319	504	185
																										Ibat.Brg_v3.10CG001970.1	21	195	174
																										Ibat.Brg_v3.10CG006270.1	27	179	152
																										Ibat.Brg_v3.10CG007670.1	117	263	146
																										Ibat.Brg_v3.10CG007760.1	115	416	301
																										Ibat.Brg_v3.10CG007860.1	37	139	102
																										Ibat.Brg_v3.10CG008070.1	97	274	177
																										Ibat.Brg_v3.10CG008340.1	32	149	117
																										Ibat.Brg_v3.10CG008440.1	13	125	112
																										Ibat.Brg_v3.10CG008470.1	88	217	129
																										Ibat.Brg_v3.10CG008520.1	8	136	128
																										Ibat.Brg_v3.10CG009040.1	6	144	138
																										Ibat.Brg_v3.10CG009560.1	116	267	151
																										Ibat.Brg_v3.10CG009870.1	71	218	147
																										Ibat.Brg_v3.10CG009930.1	3	174	171
																										Ibat.Brg_v3.10CG009940.1	19	171	152
																										Ibat.Brg_v3.10CG010100.1	5	133	128
																										Ibat.Brg_v3.10CG013080.1	46	311	265
																										Ibat.Brg_v3.10CG013590.1	5	135	130
																										Ibat.Brg_v3.10CG017460.1	123	241	118
																										Ibat.Brg_v3.10DG000650.1	169	316	147
																										Ibat.Brg_v3.10DG012170.1	53	181	128
																										Ibat.Brg_v3.10EG024230.1	146	21	125
																										Ibat.Brg_v3.10EG024250.1	121	0	121
																										Ibat.Brg_v3.10EG024260.1	110	1	109
																										Ibat.Brg_v3.10FG001340.1	71	223	152
																										Ibat.Brg_v3.10FG019700.1	77	186	109
																										Ibat.Brg_v3.11AG020700.1	1	106	105
																										Ibat.Brg_v3.11AG024050.1	366	509	143
																										Ibat.Brg_v3.11BG006870.1	26	129	103
																										Ibat.Brg_v3.11BG016010.1	74	342	268
																										Ibat.Brg_v3.11BG016540.1	2	111	109
																										Ibat.Brg_v3.11BG016920.1	54	174	120
																										Ibat.Brg_v3.11BG016970.1	14	161	147
																										Ibat.Brg_v3.11BG018410.1	29	164	135
																										Ibat.Brg_v3.11BG018500.1	31	131	100
																										Ibat.Brg_v3.11BG018890.1	4	110	106
																										Ibat.Brg_v3.11BG019330.1	0	118	118
																										Ibat.Brg_v3.11BG019350.1	0	110	110
																										Ibat.Brg_v3.11BG019360.1	73	201	128
																										Ibat.Brg_v3.11BG020120.1	38	235	197
																										Ibat.Brg_v3.11BG020350.1	36	178	142
																										Ibat.Brg_v3.11BG022000.1	201	438	237
																										Ibat.Brg_v3.11CG009020.1	47	149	102
																										Ibat.Brg_v3.11CG027290.1	117	219	102
																										Ibat.Brg_v3.11CG027460.1	35	270	235
																										Ibat.Brg_v3.11CG027470.1	39	216	177
																										Ibat.Brg_v3.11CG027510.1	27	143	116
																										Ibat.Brg_v3.11CG027530.1	28	159	131
																										Ibat.Brg_v3.11DG013590.1	131	6	125
																										Ibat.Brg_v3.11EG001270.1	143	333	190
																										Ibat.Brg_v3.11EG010030.1	102	204	102
																										Ibat.Brg_v3.11EG012540.1	266	382	116
																										Ibat.Brg_v3.11EG014300.1	32	132	100
																										Ibat.Brg_v3.11EG016530.1	51	201	150
																										Ibat.Brg_v3.11EG016670.1	141	273	132
																										Ibat.Brg_v3.11EG016730.1	179	327	148
																										Ibat.Brg_v3.11EG017080.1	60	245	185
																										Ibat.Brg_v3.11EG017100.1	60	172	112
																										Ibat.Brg_v3.11FG000540.1	25	155	130
																										Ibat.Brg_v3.11FG001420.1	69	276	207
																										Ibat.Brg_v3.11FG002850.1	13	121	108
																										Ibat.Brg_v3.11FG003280.1	17	179	162
																										Ibat.Brg_v3.12AG007120.1	0	102	102
																										Ibat.Brg_v3.12AG012530.1	172	296	124
																										Ibat.Brg_v3.12CG019850.1	165	55	110
																										Ibat.Brg_v3.12CG023130.1	165	458	293
																										Ibat.Brg_v3.12CG031900.1	77	303	226
																										Ibat.Brg_v3.12DG006120.1	11	118	107
																										Ibat.Brg_v3.12EG003220.1	119	227	108
																										Ibat.Brg_v3.12EG009560.1	20	132	112
																										Ibat.Brg_v3.12EG009690.1	82	260	178
																										Ibat.Brg_v3.12EG010410.1	15	156	141
																										Ibat.Brg_v3.12EG012010.1	28	181	153
																										Ibat.Brg_v3.12EG012570.1	61	249	188
																										Ibat.Brg_v3.12EG013250.1	147	292	145
																										Ibat.Brg_v3.12EG014430.1	11	135	124
																										Ibat.Brg_v3.12EG015850.1	53	227	174
																										Ibat.Brg_v3.12EG015870.1	86	214	128
																										Ibat.Brg_v3.12EG016160.1	26	156	130
																										Ibat.Brg_v3.12EG018410.1	88	214	126
																										Ibat.Brg_v3.12EG018540.1	3	103	100
																										Ibat.Brg_v3.12EG018560.1	19	124	105
																										Ibat.Brg_v3.12EG019040.1	86	259	173
																										Ibat.Brg_v3.12EG019570.1	82	191	109
																										Ibat.Brg_v3.12EG025830.1	391	535	144
																										Ibat.Brg_v3.12FG006080.1	17	130	113
																										Ibat.Brg_v3.12FG009940.1	203	686	483
																										Ibat.Brg_v3.12FG010730.1	56	165	109
																										Ibat.Brg_v3.12FG010800.1	115	312	197
																										Ibat.Brg_v3.12FG011200.1	9	217	208
																										Ibat.Brg_v3.12FG015140.1	58	182	124
																										Ibat.Brg_v3.13AG023150.1	18	217	199
																										Ibat.Brg_v3.13BG016830.1	29	131	102
																										Ibat.Brg_v3.13BG018940.1	15	147	132
																										Ibat.Brg_v3.13CG015320.1	36	149	113
																										Ibat.Brg_v3.13EG000900.1	31	147	116
																										Ibat.Brg_v3.13EG004660.1	106	314	208
																										Ibat.Brg_v3.13EG008480.1	0	111	111
																										Ibat.Brg_v3.13EG008620.1	11	117	106
																										Ibat.Brg_v3.13EG010140.1	0	139	139
																										Ibat.Brg_v3.13EG010190.1	7	177	170
																										Ibat.Brg_v3.13EG010460.1	58	186	128
																										Ibat.Brg_v3.13EG010540.1	96	317	221
																										Ibat.Brg_v3.13EG010670.1	19	142	123
																										Ibat.Brg_v3.13EG010710.1	4	121	117
																										Ibat.Brg_v3.13EG010730.1	7	108	101
																										Ibat.Brg_v3.13EG011290.1	131	378	247
																										Ibat.Brg_v3.13EG011680.1	5	120	115
																										Ibat.Brg_v3.13EG011830.1	63	176	113
																										Ibat.Brg_v3.13EG011900.1	125	270	145
																										Ibat.Brg_v3.13EG012240.1	8	144	136
																										Ibat.Brg_v3.13EG012780.1	93	193	100
																										Ibat.Brg_v3.13EG015840.1	6	107	101
																										Ibat.Brg_v3.13EG016220.1	11	113	102
																										Ibat.Brg_v3.13EG016890.1	146	371	225
																										Ibat.Brg_v3.13EG025290.1	20	143	123
																										Ibat.Brg_v3.13FG001330.1	9	213	204
																										Ibat.Brg_v3.13FG001500.1	106	315	209
																										Ibat.Brg_v3.13FG001640.1	59	211	152
																										Ibat.Brg_v3.13FG001820.1	78	379	301
																										Ibat.Brg_v3.13FG002150.1	0	110	110
																										Ibat.Brg_v3.14AG002100.1	84	194	110
																										Ibat.Brg_v3.14AG010880.1	267	456	189
																										Ibat.Brg_v3.14AG012240.1	140	265	125
																										Ibat.Brg_v3.14AG012250.1	77	201	124
																										Ibat.Brg_v3.14AG020090.1	154	336	182
																										Ibat.Brg_v3.14BG001400.1	175	391	216
																										Ibat.Brg_v3.14BG008550.1	96	218	122
																										Ibat.Brg_v3.14BG008570.1	118	269	151
																										Ibat.Brg_v3.14BG008800.1	75	206	131
																										Ibat.Brg_v3.14BG021700.1	67	182	115
																										Ibat.Brg_v3.14CG001990.1	62	183	121
																										Ibat.Brg_v3.14DG000800.1	509	808	299
																										Ibat.Brg_v3.14DG010280.1	104	213	109
																										Ibat.Brg_v3.14DG014320.1	216	352	136
																										Ibat.Brg_v3.14DG016640.1	121	283	162
																										Ibat.Brg_v3.14DG017120.1	25	128	103
																										Ibat.Brg_v3.14EG014970.1	79	194	115
																										Ibat.Brg_v3.14EG024580.1	37	276	239
																										Ibat.Brg_v3.14EG024640.1	41	243	202
																										Ibat.Brg_v3.14EG024650.1	137	500	363
																										Ibat.Brg_v3.14EG024660.1	247	872	625
																										Ibat.Brg_v3.15BG013050.1	64	167	103
																										Ibat.Brg_v3.15BG015020.1	91	198	107
																										Ibat.Brg_v3.15CG020930.1	55	188	133
																										Ibat.Brg_v3.15CG022460.1	44	156	112
																										Ibat.Brg_v3.15DG010500.1	72	182	110
																										Ibat.Brg_v3.15DG011300.1	170	272	102
																										Ibat.Brg_v3.15DG011370.1	256	543	287
																										Ibat.Brg_v3.15DG012020.1	56	168	112
																										Ibat.Brg_v3.15DG012980.1	98	207	109
																										Ibat.Brg_v3.15DG014180.1	38	145	107
																										Ibat.Brg_v3.15DG022490.1	37	137	100
																										Ibat.Brg_v3.15EG026210.1	177	488	311
																										Ibat.Brg_v3.15EG026220.1	82	220	138
																										Ibat.Brg_v3.15EG026250.1	37	153	116
																										Ibat.Brg_v3.15FG018230.1	174	326	152
																										Ibat.Brg_v3.15FG018300.1	51	173	122
																										Ibat.Brg_v3.15FG018330.1	1	127	126
																										Ibat.Brg_v3.15FG018400.1	44	204	160
																										Ibat.Brg_v3.15FG019050.1	20	128	108
																										Ibat.Brg_v3.15FG020560.1	94	215	121
																										Ibat.Brg_v3.15FG021270.1	134	272	138
																										Ibat.Brg_v3.15FG021420.1	285	406	121
																										Ibat.Brg_v3.15FG021650.1	32	132	100
																										Ibat.Brg_v3.15FG024860.1	32	216	184
																										Ibat.Brg_v3.S002100.1	125	318	193
