# Supplementary material for: Maintaining genetic stability in sweet potato: epigenetic insights into propagation and drought tolerance
Source: Front Plant Sci. 2026 May 5;17:1807723. doi: 10.3389/fpls.2026.1807723 (PMC13184602; doi:10.3389/fpls.2026.1807723)
Supplement: Supplementary file 6 [file Table6.xlsx]

## Sheet: Methylated genes count
			Supplementary Table 6 Number of methylated genes for both Drought and tissue culture
Treatment	Variety	Control	Drought	Intermediate drought
Drought stress study	Bellevue	91675	85199	86528
Drought stress study	Bonita	81478	85923	85212
Drought stress study	Murasaki-29	74766	88596	81791
Treatment	halfsib progenies	Tissue_stage	Number of methylated genes				Propagation_time_period
Tissue_culture study	Murasaki-29	M1	82787				4-week
Tissue_culture study	Murasaki-29	M2	78020				4-week
Tissue_culture study	Murasaki-29	M3	82018				4-week
Tissue_culture study	Murasaki-29	M4	79968				4-week
Tissue_culture study	Murasaki-29	M5	93476				6-week
Tissue_culture study	Murasaki-29 motherplant	MMP	79280				motherplant
Tissue_culture study	Murasaki-29	N1	80941				4-week
Tissue_culture study	Murasaki-29	N2	80961				4-week
Tissue_culture study	Murasaki-29	N3	85519				4-week
Tissue_culture study	Murasaki-29	N4	80002				4-week
Tissue_culture study	Murasaki-29	N5	80469				6-week
Tissue_culture study	Bellevue	M1	78790				4-week
Tissue_culture study	Bellevue	M2	77996				4-week
Tissue_culture study	Bellevue	M3	78543				4-week
Tissue_culture study	Bellevue	M4	82505				4-week
Tissue_culture study	Bellevue	M5	94959				6-week
Tissue_culture study	Bellevue motherplant	BlvMP	86004				motherplant
Tissue_culture study	Bellevue	N1	82153				4-week
Tissue_culture study	Bellevue	N2	82956				4-week
Tissue_culture study	Bellevue	N3	82756				4-week
Tissue_culture study	Bellevue	N4	80133				4-week
Tissue_culture study	Bellevue	N5	79328				6-week
Tissue_culture study	Bonita	M1	75956				4-week
Tissue_culture study	Bonita	M2	83135				4-week
Tissue_culture study	Bonita	M3	80464				4-week
Tissue_culture study	Bonita	M4	85579				4-week
Tissue_culture study	Bonita	M5	83542				6-week
Tissue_culture study	Bonita motherplant	BoMP	81606				motherplant
Tissue_culture study	Bonita	N1	85387				4-week
Tissue_culture study	Bonita	N2	84042				4-week
Tissue_culture study	Bonita	N3	97471				4-week
Tissue_culture study	Bonita	N4	86335				4-week
Tissue_culture study	Bonita	N5	82568				6-week
