# Supplementary material for: Maintaining genetic stability in sweet potato: epigenetic insights into propagation and drought tolerance
Source: Front Plant Sci. 2026 May 5;17:1807723. doi: 10.3389/fpls.2026.1807723 (PMC13184602; doi:10.3389/fpls.2026.1807723)
Supplement: Supplementary file 7 [file Table7.xlsx]

## Sheet: Sheet1
Supplementary Table 7 Venn diagram data that show common/overlapp methylated genes
A. Drought stress study	B. Tissue culture study
1. Across all varieties	1.Across all nodal stages common for all halfsibs progenies
Control and Drought = 40421	Meristem initiated nodal culture- Conventional nodal culture- Mother plant = 19396
Control and Intermediate drought = 37355	Meristem initiated nodal culture- Conventional nodal culture = 19887
Intermediate drought and Drought = 37323	Mersitem initiated nodal culture- Mother plant = 24020
Control, drought and Intermediate drought = 32,126	Conventional nodal culture- Mother plant = 25732
Control = 50522	Mersitem initiated nodal culture = 25494
Drought = 53319	Conventional nodal culture = 27124
Intermediate drought = 49862	Mother plant = 50632
2. For each conditions in all three varieties	2. For 4 weeks
a. Drought	Mersitem initiated nodal culture - Conventional nodal culture = 21234
Bellevue and Bonita = 63333	Merisem initiated nodal culture = 25978
Bellevue and Murasaki-29 = 64595	Conventional nodal culture = 30428
Bonita and Murasaki-29 = 67568
Bellevue, Bonita and Murasaki-29 = 53319	3. For 6 weeks
Bellevue = 85199	Mersitem initiated nodal culture - Conventional nodal culture = 42018
Bonita = 85923	Merisem initiated nodal culture = 63240
Murasaki-29 = 88596	Conventional nodal culture = 47307
	For individual halfsibs
b. Control	4. Bellevue
Bellevue and Bonita = 64231	Meristem initiated nodal culture- Conventional nodal culture- Mother plant = 39606
Bellevue and Murasaki-29 = 61243	Meristem initiated nodal culture- Conventional nodal culture = 40611
Bonita and Murasaki-29 = 58747	Mersitem initiated nodal culture- Mother plant = 49073
Bellevue, Bonita and Murasaki-29 = 50522	Conventional nodal culture- Mother plant = 44827
Bellevue = 91675	Meristem initiated nodal culture = 51544
Bonita = 81478	Conventional nodal culture = 46718
Murasaki-29 = 74766	Mother plant = 86003
c. Intermediate drought	5.Bonita
Belleue and Bonita = 63421	Meristem initiated nodal culture- Conventional nodal culture- Mother plant = 40460
Bellevue and Murasaki-29 = 60240	Meristem initiated nodal culture- Conventional nodal culture = 41184
Bonita and Murasaki-29 = 61977	Mersitem initiated nodal culture- Mother plant = 46492
Bellevue, Bonita and Murasaki-29 = 49862	Conventional nodal culture- Mother plant = 53387
Bellevue = 86528	Meristem initiated nodal culture = 48540
Bonita = 85212	Conventional nodal culture = 55763
Murasaki-29 = 81791	Mother plant = 81605
	6. Murasaki-29
	Meristem initiated nodal culture- Conventional nodal culture- Mother plant = 45581
	Meristem initiated nodal culture- Conventional nodal culture = 46426
	Mersitem initiated nodal culture- Mother plant = 53127
	Conventional nodal culture- Mother plant = 53447
	Meristem initiated nodal culture = 55821
	Conventional nodal culture = 55292
	Mother plant = 79279
Conditions
Drought condition (for all varieties)
Well-watered/control condition (for all varieties)
Tissue Culture (both meristem and conventional nodal culture for all varieties)
4th week (both meristem and conventional nodal culture)
6th week (both meristem and conventional nodal culture)
Drought and intermedaite drought (when control plants genes are zero/exclusively common for drought and intermdiate condition)
Drought (when both mother plant and irrigated genes are zero/exclusively common for drought condition)
Meristem induced nodal culture (4 weeks (first four subculture) when motherplant is excluded for all varieties)
Conventional nodal culture (4 weeks (first four subculture) when motherplant is excluded for all varieties)
Meristem induced nodal culture (6 weeks/final subculture when motherplant is excluded for all varieties)
Conventional induced nodal culture (6 weeks/final subculture when motherplant is excluded for all varieties)
Meristem incuded nodal culture for first four subculture(4 weeks) (only)
Conventional incuded nodal culture for first four subculture(4 weeks) (only)
Meristem incuded nodal culture for final subculture/6 week (only)
Conventional incuded nodal culture for final subculture/6 week (only)
	Number of methylated genes
	53319
	50522
	19887
	21234
	42018
	312
	58
	1
	3
	567
	220
	25995
	30428
	63240
	47307
