# Supplementary material for: Maintaining genetic stability in sweet potato: epigenetic insights into propagation and drought tolerance
Source: Front Plant Sci. 2026 May 5;17:1807723. doi: 10.3389/fpls.2026.1807723 (PMC13184602; doi:10.3389/fpls.2026.1807723)
Supplement: Supplementary file 8 [file Table8.xlsx]

## Sheet: Sheet1
		Supplementary Table 8 Statistical summary for paired-wise test using wilcoxon method (P <0.05) for both drought and tissue culture condition
	Drought stress study
Comparison	Number_of_genes	Median_Test	Median_Ref	Median_Diff	W_statistic	p_value			Variety			Treatment
Be_W vs Be_R	101979	7	9	-1	1699090323	0			Be = Bellevue		R = Control
Be_Y vs Be_R	105311	8	8	0	2495639329	0.18113			Bo = Bonita		W = Drought
Bo_W vs Bo_R	96173	8	7	1	2338280134	0			Mur = Murasaki-29		Y = Intermediate drought
Bo_Y vs Bo_R	99915	8	7	1	2654813450	0
Mur_W vs Mur_R	95463	10	5	4	3421692809	0
Mur_Y vs Mur_R	91666	9	6	2	2783308271	0
	Tissue culture study
halfsibs	Comparison	Median_Diff	Number_of_genes	p_value
Bellevue	BeM1 vs BeMP	-1	97556	0
Bellevue	BeM2 vs BeMP	-1	97654	0
Bellevue	BeM3 vs BeMP	-1	98419	0
Bellevue	BeM4 vs BeMP	0	98542	7.25e-16
Bellevue	BeM5 vs BeMP	2	107444	0
Bellevue	BeN1 vs BeMP	-1	102129	1.22e-225
Bellevue	BeN2 vs BeMP	-1	100468	2.97e-176
Bellevue	BeN3 vs BeMP	1	100558	0
Bellevue	BeN4 vs BeMP	-1	97044	9.08e-287
Bellevue	BeN5 vs BeMP	-1	101787	1.61e-240
Bonita	BoM1 vs BoMP	-1	97900	7.93e-30
Bonita	BoM2 vs BoMP	1	94202	0
Bonita	BoM3 vs BoMP	-1	96721	0
Bonita	BoM4 vs BoMP	0	97496	9.67e-48
Bonita	BoM5 vs BoMP	0	94920	3.82e-97
Bonita	BoN1 vs BoMP	1	101787	5.1e-269
Bonita	BoN2 vs BoMP	1	94623	0
Bonita	BoN3 vs BoMP	4	103582	0
Bonita	BoN4 vs BoMP	2	95003	0
Bonita	BoN5 vs BoMP	1	93077	0
Murasaki	MurM1 vs MurMP	2	98326	0
Murasaki	MurM2 vs MurMP	0	90398	6.39e-19
Murasaki	MurM3 vs MurMP	1	94934	0
Murasaki	MurM4 vs MurMP	0	90006	5.25e-144
Murasaki	MurM5 vs MurMP	4	98628	0
Murasaki	MurN1 vs MurMP	1	91170	0
Murasaki	MurN2 vs MurMP	1	93232	0
Murasaki	MurN3 vs MurMP	2	93713	0
Murasaki	MurN4 vs MurMP	1	90935	0
Murasaki	MurN5 vs MurMP	1	93071	0
