# Supplementary material for: Maintaining genetic stability in sweet potato: epigenetic insights into propagation and drought tolerance
Source: Front Plant Sci. 2026 May 5;17:1807723. doi: 10.3389/fpls.2026.1807723 (PMC13184602; doi:10.3389/fpls.2026.1807723)
Supplement: Supplementary file 9 [file Table9.xlsx]

## Sheet: Sheet 1
Supplementary Table 9 Change in gene number (in %) for both drought and tissue culture conditions
Varieties (reference to gene number in control group)	Drought (%)	Intermediate drought (%)
Murasaki-29	18.5 (increase with respect to control)	9.3 (increase with respect to control)
Bonita	5.4 (increase with respect to control)	4.5 (increase with respect to control)
Bellevue	7 (decrease with respect to control)	5.6 (decrease with respect to control)
	Half-sibs
Tissue_culture_stages (reference to total gene number)	Murasaki-29 ( %)	Bellevue (%)	Bonita (%)
M1	31.99	30.45	29.35
M2	30.15	30.14	32.13
M3	31.69	30.35	31.09
M4	30.9	31.88	33.07
M5	36.12	36.7	32.28
MP	30.64	33.24	31.54
N1	31.28	31.75	33
N2	31.29	32.06	32.48
N3	33.05	33.14	37.67
N4	30.92	30.97	33.36
N5	31.1	30.66	31.91
