# Supplementary material for: Maintaining genetic stability in sweet potato: epigenetic insights into propagation and drought tolerance
Source: Front Plant Sci. 2026 May 5;17:1807723. doi: 10.3389/fpls.2026.1807723 (PMC13184602; doi:10.3389/fpls.2026.1807723)
Supplement: Supplementary file 10 [file Table10.xlsx]

## Sheet: Sheet1
Supplemenatry Table 10 Final results for ANOVA and LSD test per variety for both drought and tissue culture.
	Drought stress study per variety
			Bellevue
		Df	Sum Sq	Mean Sq	F value	Pr(>F)
	Group	8	22601385558	2825173195	167.609	2.24e-165
	Residuals	801	13501431504	1.68557e+07	NA	NA
	Value	groups	Group
	13724.7	a	Y_CG
	13627.1	a	R_CG
	11934.5	b	W_CG
	4333.3	c	Y_CHG
	4186.61	c	R_CHG
	3439.63	c	W_CHG
	735.3	d	R_CHH
	686.4	d	Y_CHH
	563.267	d	W_CHH
			Bonita
		Df	Sum Sq	Mean Sq	F value	Pr(>F)
	Group	8	19765586748	2470698344	139.532	3.35e-146
	Residuals	801	14183380731	1.77071e+07	NA	NA
	Value	groups	Group
	12790.6	a	Y_CG
	12488.4	ab	W_CG
	11479.9	b	R_CG
	4063.57	c	Y_CHG
	3979.74	c	W_CHG
	3653.53	c	R_CHG
	704.611	d	Y_CHH
	530.856	d	W_CHH
	359.133	d	R_CHH
			Murasaki-29
		Df	Sum Sq	Mean Sq	F value	Pr(>F)
	Group	8	19661477336	2457684667	149.504	2.96e-153
	Residuals	801	13167614821	1.6439e+07	NA	NA
	Value	groups	Group
	14213.4	a	W_CG
	12476.3	b	Y_CG
	9290.63	c	R_CG
	4642.39	d	W_CHG
	4165.82	d	Y_CHG
	2940.96	e	R_CHG
	800.878	f	W_CHH
	771.956	f	Y_CHH
	400.644	f	R_CHH
			Tissue culture study (per halfsibs genotypes)
				ANOVA_per_variety
	halfsibs	Source	Df	Sum Sq	Mean Sq	F value	Pr(>F)
	Bellevue	Stage	10	1432459402	1.43246e+08	10.1264	6.28e-17
		Context	2	55322222098	27661111049	1955.44	0
		Stage:Context	20	7.6719e+08	3.83595e+07	2.71174	5.98e-05
		Residuals	2937	41546020370	1.41457e+07	NA	NA
	halfsibs	Source	Df	Sum Sq	Mean Sq	F value	Pr(>F)
	Bonita	Stage	10	1967321482	1.96732e+08	12.5415	1.26e-21
		Context	2	63418362721	31709181361	2021.43	0
		Stage:Context	20	1227765742	6.13883e+07	3.91345	1.05e-08
		Residuals	2937	46071190336	1.56865e+07	NA	NA
	halfsibs	Source	Df	Sum Sq	Mean Sq	F value	Pr(>F)
	Murasaki-29	Stage	10	2067235511	2.06724e+08	12.8347	3.37e-22
		Context	2	58534202352	29267101176	1817.08	0
		Stage:Context	20	5.81063e+08	2.90531e+07	1.8038	0.0155239
		Residuals	2937	47305298413	1.61067e+07	NA	NA
				LSD_test_per_halfsibs
	Stage	Context	Mean_Bellevue	Mean_Bonita	Mean_Murasaki-29	LSDGroup_Bellevue	LSDGroup_Bonita	LSDGroup_Murasaki-29
	M1	CG	10035.8	10257.1	13113.8	de	de	b
	M2	CG	9803.24	11792	10265.7	e	c	e
	M3	CG	9874.14	9676.16	12081.4	de	e	bcd
	M4	CG	11436	11291.7	10825.1	bc	cd	e
	M5	CG	14204.5	11152.2	15360.5	a	cd	a
	MP	CG	11794.9	11019.6	10620.6	b	cd	e
	N1	CG	10231	11700.1	10959.3	de	c	de
	N2	CG	11333.8	11843.4	12262.9	bc	c	bc
	N3	CG	13172.6	16255.9	12704.2	a	a	b
	N4	CG	10964.7	13385.1	10992.8	bcd	b	de
	N5	CG	10477.8	11735.4	11197.6	cde	c	cde
	M1	CHG	3018.83	3346.6	4532.78	h	g	fg
	M2	CHG	3180.56	3762.51	3429.52	h	g	ghi
	M3	CHG	3195.5	3150.29	4110.96	h	g	gh
	M4	CHG	3631.17	3421.49	3511.48	fgh	g	ghi
	M5	CHG	4376.14	3480.48	5290.38	fg	g	f
	MP	CHG	3554.66	3362.48	3303.44	fgh	g	hi
	N1	CHG	3120.92	3601.56	3510.69	h	g	ghi
	N2	CHG	3650.77	3960.4	4333.26	fgh	g	fgh
	N3	CHG	4523.08	5490.98	4384.48	f	f	fgh
	N4	CHG	3374.53	4300.89	3557.12	gh	g	ghi
	N5	CHG	3027.76	3797.46	3752.92	h	g	ghi
	M1	CHH	1236.08	1001.66	1909.69	ij	h	jk
	M2	CHH	896.267	693.489	779.767	ij	h	kl
	M3	CHH	1001.2	653.656	1640.41	ij	h	jkl
	M4	CHH	1480.94	723.1	753.656	ij	h	kl
	M5	CHH	1840.17	982.333	2660.21	i	h	ij
	MP	CHH	652.033	540.322	505.233	j	h	l
	N1	CHH	1213.57	1236.18	1159.86	ij	h	kl
	N2	CHH	585.878	872.622	1373.71	j	h	kl
	N3	CHH	1626.77	1420.99	1447.27	ij	h	kl
	N4	CHH	575.011	789.778	1638.68	j	h	jkl
	N5	CHH	853.744	1074.23	1782.29	ij	h	jk
