# Supplementary material for: Maintaining genetic stability in sweet potato: epigenetic insights into propagation and drought tolerance
Source: Front Plant Sci. 2026 May 5;17:1807723. doi: 10.3389/fpls.2026.1807723 (PMC13184602; doi:10.3389/fpls.2026.1807723)
Supplement: Supplementary file 11 [file Table11.xlsx]

## Sheet: Sheet1
					Supplementary Table 11 Comparative study on standard deviation (SD) per variety for both drought and tissue culture condition.
Drought----
Including number of methylayted genes values for both drought and intermediate drought value													Only Drought against Control
Variety SD_per_variety_against control													Variety SD_per_variety_against_control
1 Bellevue 939.7449				Overall mean SD (relative to control): 7644.95 (pooled value for all variety)									1 Bellevue -6476				Overall mean SD (pooled for all variety): 10162.68
2 Bonita 502.7529													2 Bonita 4445
3 Murasaki-29 4811.8616													3 Murasaki-29 13830
---- Tissue Culture Experiment ----
This SD is total value for both meristem initiated nodal culture (M) and conventional nodal culture (N) against motherplant (MP)
halfsib_progenies SD_relative_to_Motherplant (no. fo methylated genes)
1 Bellevue 4928.49				Overall SD (relative to MotherPlant): 5827.92 (pooled value for all variety and both tissue culture condition)
2 Bonita 5472.66
3 Murasaki-29 4364.97
This SD is value for only Meristem initiated nodal culture (M) against motherplant (MP) for all variety (M1 to M5)
halfsib_progenies SD_relative_to_Motherplant
1 Bellevue 7157
2 Bonita 3709					Overall SD (relative to MotherPlant): 6222.26 (pooled value for all variety and all meristem initiated culture condition)
3 Murasaki-29 6009
This SD is value for only Meristem initiated nodal culture (M) only until 4th week (M1 to M4) against motherplant (MP) for all variety
halfsib_progenies SD_relative_to_Motherplant
1 Bellevue 2058
2 Bonita 4120					Overall SD (relative to MotherPlant): 4448.55 (pooled value for all variety and meristem initiated culture condition only for 4th week (M1 to M4)
3 Murasaki-29 2146
This SD is value for only conventional nodal culture (N) against motherplant (MP) for all variety
halfsib_progenies SD_relative_to_Motherplant
1 Bellevue 1636
2 Bonita 5936					Overall SD for N1 to N5(relative to MotherPlant):5587.38 (pooled value for all vareity and conventional nodal condition only)
3 Murasaki-29 2238
This SD is value for only conventional nodal culture (N) against motherplant (MP) for all variety until 4th week (N1 to N4)
halfsib_progenies SD_relative_to_Motherplant
1 Bellevue 1290
2 Bonita 6180					Overall SD for N1 to N4(relative to MotherPlant):5810.45 (pooled value for all vareity and nodal condition only until 4th week i.e. N1 to N4)
3 Murasaki-29 2483
